# Supplementary material for: Early adaptation to oxygen is key to the industrially important traits of Lactococcus lactis ssp. cremoris during milk fermentation
Source: BMC Genomics. 2014 Dec 3;15(1):1054. doi: 10.1186/1471-2164-15-1054 (PMC4289295; doi:10.1186/1471-2164-15-1054)
Supplement: Supplementary file 1 — Additional file 1: Table S1: Fold-changes of differentially expressed genes of the strain MG1363, from a whole-genome microarray analysis, in O2 condition in comparison with N2 condition. Genes were significantly (p-value<0.5) differentially expressed with a FDR<0.5 and a |fold-change|>2. (XLSX 22 KB) [file 12864_2014_6865_MOESM1_ESM.xlsx]

## Sheet: Feuil1
NomSpot	COG number	COG functional categories	Gene name	Gene product	1h	5h	8h	10h	24h
llmg_1464	COG3527	Q	aldC	alpha-acetolactate decarboxylase	4.59444
llmg_1309	COG0028	EH	als	acetolactate synthase large subunit	3.63717
llmg_1700	COG4608	E	choQ	choline ABC transporter ATP binding protein	3.20848
llmg_1699	COG1732	M	choS	choline ABC transporter permease and substrate binding protein	3.61009
llmg_1737	COG0596	R	cpo	non-heme chloride peroxidase	2.27497
llmg_0874	COG0329	EM	dapA	dihydrodipicolinate synthase	2.88155
llmg_0480	COG0283	F	dukA	deoxyguanosine kinase	2.91194
llmg_0346	COG1118	P	fhuC	ferrichrome ABC transporter fhuC	4.27644
llmg_0349	COG0614	P	fhuD	ferrichrome ABC transporter substrate binding protein	5.66727
llmg_0348	COG0609	P	fhuG	ferrichrome ABC transporter permease protein	4.15188
llmg_2035	COG0445	D	gidA	Glucose inhibited division protein A	4.10373
llmg_1702	COG1249	C	gshR	glutathione reductase	2.99614
llmg_0274			llmg_0274	conserved hypothetical protein	4.67426
llmg_0275			llmg_0275	hypothetical protein predicted by Glimmer/Critica	4.09068		2.57
llmg_0276	COG0656	R	llmg_0276	oxidoreductase, aldo/keto reductase family	3.5224
llmg_0277	COG1335	Q	llmg_0277	amidase	2.16499
llmg_0281	COG1328	F	llmg_0281	anaerobic ribonucleoside-triphosphate reductase	6.10688
llmg_0479	COG1611	R	llmg_0479	conserved hypothetical protein	3.75748
llmg_0507	COG4166	E	llmg_0507	peptide binding protein	5.43805
llmg_1257			llmg_1257	conserved hypothetical protein	4.46341
llmg_1258			llmg_1258	conserved hypothetical protein	5.39592
llmg_1260	COG1302	S	llmg_1260	conserved hypothetical protein	3.26728
llmg_1263			llmg_1263	conserved hypothetical protein	2.22447
llmg_1287	COG1054	R	llmg_1287	conserved hypothetical protein	6.7254
llmg_1299			llmg_1299	conserved hypothetical protein	2.61547
llmg_1498	COG4918	S	llmg_1498	conserved hypothetical protein	2.78406
llmg_1701			llmg_1701	hypothetical protein predicted by Glimmer/Critica	2.568
llmg_1763			llmg_1763	conserved hypothetical protein	2.05804
llmg_1813	COG4466	S	llmg_1813	conserved hypothetical protein			2.12253
llmg_2143	COG1302	S	llmg_2143	putative 20-kDa protein	3.24335
llmg_2144			llmg_2144	hypothetical protein predicted by Glimmer/Critica	5.30284
llmg_2145			llmg_2145	conserved hypothetical protein	5.27304
llmg_2146			llmg_2146	conserved hypothetical protein	5.0235
llmg_2209	COG0042	J	llmg_2209	tRNA-dihydrouridine synthase B (EC 1.-.-.-).	3.05935
llmg_2330	COG0834	ET	llmg_2330	Probable amino-acid ABC transporter extracellular binding protein	2.97429
llmg_2516	COG1924	I	llmg_2516	hypothetical protein predicted by Glimmer/Critica		2.01083
llmg_0075	COG0095	H	lplL	lipoate-protein ligase	8.37656
llmg_1828	COG1169	HQ	menF	menaquinone-specific isochorismate synthase	2.6919
llmg_0951	COG0225	O	msrA	peptide methionine sulfoxide reductase	2.51627
llmg_1970	COG0822	C	nifU	conserved hypothetical protein	4.32914
llmg_0408	COG0446	R	noxE	NADH oxidase	22.9316
llmg_1543	COG0209	F	nrdE	ribonucleoside-diphosphate reductase alpha chain	16.7018
llmg_1544	COG0208	F	nrdF	ribonucleoside-diphosphate reductase beta chain	5.63372
llmg_0282	COG0602	O	nrdG	anaerobic ribonucleoside-triphosphate reductase activating protein	4.29895
llmg_1541	COG0695	O	nrdH	Glutaredoxin-like protein nrdH.	10.2505
llmg_1542	COG0716	C	nrdI	Ribonucleotide reductase NrdI	12.9281
llmg_0074	COG1071	C	pdhA	pyruvate dehydrogenase E1 component alpha subunit	5.96395
llmg_0073	COG0022	C	pdhB	pyruvate dehydrogenase E1 component beta subunit	5.0346
llmg_0072	COG0508	C	pdhC	pyruvate dehydrogenase complex E2 component	5.64587
llmg_0071	COG1249	C	pdhD	pyruvate dehydrogenase complex E3 component	2.84013
llmg_0629	COG1882	C	pfl	formate acetyltransferase		2.96963
llmg_1969	COG0719	O	sufB	conserved hypothetical protein	3.57742
llmg_0318	COG2077	O	tpx	thiol peroxidase	4.18139
llmg_0776	COG0492	O	trxB2	thioredoxin reductase	4.28144
llmg_0795			ps306	conserved hypothetical protein					2.49168
llmg_ps37					2.76054
llmg_ps37					2.43294
llmg_ps37					2.09967
				Total=	53	2	2	0	1
NomSpot	COG number	COG functional categories	Gene name	Gene product	1h	5h	8h	10h	24h
llmg_2432	COG1012	C	adhE	alcohol-acetaldehyde dehydrogenase	-7.45224
llmg_0744	COG0366	G	agl	exo-alpha-1,4-glucosidase			-2.50226
llmg_0100	COG2217	P	cadA	cation-transporting ATPase	-4.06034
llmg_2408	COG2804	NU	comGA	Putative competence protein ComGA			-2.24228
llmg_1256	COG1278	K	cspD	Cold shock protein cspD	-2.44855
llmg_1865	COG3104	E	dtpT	di-/tripeptide transporter	-2.10555
llmg_0758	COG0038	P	eriC	Putative chloride channel protein.	-2.0382
llmg_1551	COG2116	P	fdhC	putative formate dehydrogenase	-2.75654
llmg_1441	COG1053	C	frdC	fumarate reductase flavoprotein subunit	-4.24499
llmg_0993	COG0634	F	hprT	hypoxanthine-guanine phosphoribosyltransferase	-2.0093
llmg_0107			llmg_0107	hypothetical protein predicted by Glimmer/Critica				-2.03216
llmg_0327	COG4443	S	llmg_0327	conserved hypothetical protein	-2.8191
llmg_0331			llmg_0331	putative membrane protein	-2.66754
llmg_0477			llmg_0477	putative membrane protein		-4.33283
llmg_0541	COG0561	R	llmg_0541	alpha-phosphoglucomutase	-2.30596
llmg_0579	COG2246	S	llmg_0579	putative membrane protein	-2.1592
llmg_0687			llmg_0687	hypothetical protein predicted by Glimmer/Critica		-2.69423
llmg_0726	COG4687	S	llmg_0726	conserved hypothetical protein	-2.88293
llmg_0870	COG0580	G	llmg_0870	Transporter	-2.42532
llmg_0933	COG1837	R	llmg_0933	Putative RNA binding protein		-3.06215
llmg_1021	COG0697	GER	llmg_1021	putative membrane protein	-2.34703
llmg_1024	COG1814	S	llmg_1024	putative membrane protein	-8.22767
llmg_1025	COG1814	S	llmg_1025	conserved hypothetical protein	-6.50757
llmg_1026	COG2226	H	llmg_1026	Putative methyltransferase.	-5.82287
llmg_1081	COG3759	S	llmg_1081	putative secreted protein		-2.17722
llmg_1135			llmg_1135	hypothetical protein predicted by Glimmer/Critica		-3.00278
llmg_1148			llmg_1148	hypothetical protein predicted by Glimmer/Critica			-2.13625
llmg_1160	COG0553	KL	llmg_1160	conserved hypothetical protein			-2.02663
llmg_1166	COG3405	G	llmg_1166	putative endoglucanase			-2.69618
llmg_1607			llmg_1607	conserved hypothetical protein			-2.37596
llmg_1666	COG3247	S	llmg_1666	putative membrane protein		-3.59423
llmg_1773	COG3237	S	llmg_1773	conserved hypothetical protein		-3.38027
llmg_1915	COG0247	C	llmg_1915	putative Fe-S oxidoreductase	-3.60606
llmg_1916	COG1139	C	llmg_1916	Putative electron transport protein	-6.55061
llmg_1917	COG1556	S	llmg_1917	Hypothetical protein	-4.09314
llmg_2243	COG0826	O	llmg_2243	conserved hypothetical protein	-4.442
llmg_2300	COG0607	P	llmg_2300	conserved hypothetical protein	-2.11119
llmg_2449	COG0727	R	llmg_2449	conserved hypothetical protein	-5.12872
llmg_2516	COG1924	I	llmg_2516	hypothetical protein predicted by Glimmer/Critica	-6.02933
llmg_1376	COG4227	L	ltrC	LtrC			-2.60735
llmg_0742	COG0110	R	maa	maltose O-acetyltransferase			-2.14452
llmg_0745	COG1554	G	mapA	maltose phosphorylase			-2.14396
llmg_0447	COG0674	C	nifJ	Pyruvate:ferredoxin oxidoreductase and related 2-oxoacid:ferredoxin oxidoreductases, alpha subunit	-11.188
llmg_1402			orf8	hypothetical protein predicted by Glimmer/Critica			-2.03152
llmg_1399			orf10	hypothetical protein predicted by Glimmer/Critica	-2.36699
llmg_1387	COG5179	K	orf21	hypothetical protein predicted by Glimmer/Critica		-2.12323
llmg_1384			orf24	hypothetical protein predicted by Glimmer/Critica			-2.1063
llmg_1379	COG2856	E	orf28	Predicted Zn peptidase			-2.06309
llmg_1378			orf29	hypothetical protein predicted by Glimmer/Critica			-2.10482
llmg_1377			orf30	hypothetical protein predicted by Glimmer/Critica			-2.0861
llmg_1362			orf44	hypothetical protein predicted by Glimmer/Critica		-2.28341
llmg_2198			padR	putative transcriptional repressor of padC	-2.44833
llmg_2224	COG0558	I	pgsA	CDP-diacylglycerol--glycerol-3-phosphate 3-phosphatidyltransferase	-2.02464
llmg_1515	COG2003	L	radC	DNA repair protein radC homolog.	-2.00714
llmg_1532	COG0117	H	ribD	Riboflavin biosynthesis protein RibD			-2.07672
llmg_2512	COG0664	T	rcfB	transcriptional regulator	-2.82635
llmg_1514	COG2344	R	rex	Redox-sensing transcriptional repressor rex.	-2.73248
llmg_1671	COG0335	J	rplS	50S ribosomal protein L19.	-2.31635
llmg_0145			rpmH	50S ribosomal protein L34	-2.16499
llmg_0932	COG0228	J	rpsP	30S ribosomal protein S16.		-2.44728
llmg_0251			rpsU	30S ribosomal protein S21.	-2.93806
llmg_0640	COG1393	P	trmA	Regulatory protein spx	-2.14753
llmg_0429	COG0605	P	sodA	superoxide dismutase		-3.08284
llmg_2416	COG1862	U	yajC	conserved hypothetical protein	-2.64896
llmg_0807			ps317	putative replisome organiser protein			-2.10979
llmg_0808	COG1484	L	ps318	conserved hypothetical protein			-2.17599
llmg_0826			ps335	portal protein			-2.20762
llmg_2086	COG5295	UW	ps457	Hypothetical serine/threonine-rich protein P11E10.02c in chromosome I precursor.			-2.63643
llmg_2538			ps614	hypothetical protein predicted by Glimmer/Critica				-2.1424
llmg_ps05							-2.12765
llmg_ps75							-2.19462
				Total=	37	11	21	2	0
